# Supplementary material for: In Vivo and In Silico Investigation of the Anti-Obesity Effects of Lactiplantibacillus plantarum Combined with Chia Seeds, Green Tea, and Chitosan in Alleviating Hyperlipidemia and Inflammation
Source: Int J Mol Sci. 2022 Oct 13;23(20):12200. doi: 10.3390/ijms232012200 (PMC9602495; doi:10.3390/ijms232012200)
Supplement: Supplementary file 1 [file ijms-23-12200-s001.zip]

Archive with 1 entries (1 files):
- ijms-1900597-supplementary.pdf
